# Supplementary material for: Purkinje cell microzones mediate distinct kinematics of a single movement
Source: Nat Commun. 2023 Jul 19;14:4358. doi: 10.1038/s41467-023-40111-5 (PMC10356806; doi:10.1038/s41467-023-40111-5)
Supplement: Supplementary file 4 — Source data [file 41467_2023_40111_MOESM4_ESM.xlsx]

## Sheet: 5E
	KCNG4																	PCP2																		CAMK2
50	0.3752	0.760305	1.02355	0.968486	0.303327	0.562511	0.497815	0.383346	1.04495	0.765263	0.552373	0.506414	0.375629	0.580467				1.39304	1.11559	1.01164	0.715022	0.19952	0.11211	0.388667	0.37279	1.15406	1.44098	0.322216	0.605549	0.43928	0.775539	0.87846	0.815765	1.08849		0.070876	0.117456	0.154103	0.220042	0.115049	0.12014	0.0695112	0.528517
100	0.471687	1.0261	1.30711	1.21974	0.387272	0.628016	0.605706	0.517578	1.31948	0.892131	0.812217	0.633169	0.553697	0.862241				1.99075	1.62544	1.49777	0.817139	0.34437	0.129928	0.466806	0.566136	1.68482	2.30872	0.461164	0.836064	0.592959	1.04522	1.30579	1.08857	1.50332		0.0738697	0.12121	0.089675	0.248302	0.16407	0.134683	0.107199	0.804385
200	0.682551	1.16112	1.45025	1.28311	0.386101	0.684577	0.506645	0.469643	1.43788	0.963675	0.820815	0.664168	0.591867	1.01797				2.46489	1.97098	1.72515	0.924894	0.334841	0.190105	0.496446	0.620726	2.05008	2.97102	0.472956	1.05115	0.650674	1.11411	1.42014	1.24909	1.93009		0.105048	0.143317	0.150536	0.47028	0.199411	0.152081	0.0824236	1.25497
500	0.569731	1.32566	1.55891	1.45523	0.398256	0.734956	0.636419	0.5077	1.58776	1.09748	0.908522	0.715926	0.758243	1.19623				3.25279	2.62214	2.32256	1.14037	0.364782	0.194291	0.539901	0.764255	2.65445	4.01734	0.534793	1.50818	0.699963	1.39755	1.84437	1.69451	2.5832		0.325952	0.156992	0.192706	0.35103	0.182619	0.161937	0.156614	1.75279
1000	0.606303	1.53852	1.90627	1.74055	0.325374	0.8612	0.529932	0.491373	1.76882	1.20602	1.13905	0.705066	0.835946	1.31559				3.73689	3.41969	2.84964	1.43297	0.494006	0.19971	0.759591	0.82632	3.62809	4.92129	0.905731	1.84798	0.838183	1.69441	2.19427	2.39215	3.12094		0.294021	0.24931	0.190764	0.372747	0.327318	0.240785	0.133944	1.08486

## Sheet: 5F
	KCNG4																	PCP2																		CAMK2
50	9.74183	19.1035	26.7476	24.5805	7.52904	15.0164	13.6393	9.92569	27.599	19.8798	14.7726	13.1872	9.31107	14.8358				34.7655	29.1691	25.2509	17.3024	4.96789	2.17277	9.50348	10.2672	30.3183	36.4867	7.97269	14.7944	10.3465	19.9107	21.2077	20.1116	27.1686		1.43199	1.06119	2.24876	1.93643	1.87826	1.4374	1.06099	2.83483
100	7.83534	15.4565	26.1961	21.8373	6.98024	12.3324	12.4648	10.3977	24.8416	16.8724	15.1491	11.4465	9.05651	15.4301				32.7346	26.8285	24.8548	14.991	5.67057	2.63417	8.31853	9.34229	27.4743	33.7882	6.41684	14.5189	11.1169	17.2801	19.8266	18.025	24.3529		1.60777	2.42272	1.21029	2.85183	2.5198	1.56225	1.94999	3.95054
200	8.19755	16.3699	25.2781	22.1509	7.53398	12.0643	10.3201	9.44573	25.3399	16.9105	14.6333	11.0544	8.45848	13.8918				32.2247	26.3378	23.8805	15.2852	4.77276	3.94952	8.46043	9.46257	27.1981	37.1105	5.43417	13.0536	10.8109	18.2995	19.4258	17.7962	23.4299		1.5722	1.38911	1.40865	2.90315	2.1556	1.74144	1.10118	3.28906
500	7.54818	16.8701	23.3189	22.223	7.20961	12.7625	12.4877	9.15043	25.7345	16.6289	13.0759	11.0836	9.21977	14.2637				32.8978	27.469	24.6158	15.1065	5.05878	2.74254	7.1312	10.0794	28.0392	35.5655	6.76549	13.1276	10.7926	18.6215	19.4696	18.0167	25.1215		1.87888	1.30366	1.79253	3.61694	1.91107	2.08034	2.58287	4.73328
1000	8.95187	14.9597	24.0357	22.4657	5.18818	11.8738	10.7251	9.75962	25.2453	17.8391	12.7653	11.5013	9.83154	15.0112				33.0731	27.2457	24.7649	16.2508	4.30483	2.90027	9.07018	9.78876	29.1393	35.0114	6.70008	12.1178	10.6827	18.6292	19.2908	18.5812	22.6344		1.44367	2.79331	1.83076	3.612	2.09467	1.84314	1.7035	5.98168

## Sheet: 5G Drive
	KCNG4																	PCP2																	CAMK2
200	5.89734	11.394	15.4398	14.1165	4.56131	7.85253	5.89011	5.73158	16.6724	10.4668	9.42641	7.15326	5.69817	9.69317				22.3444	18.2949	16.3951	10.1914	3.4033	1.81864	5.6147	6.44314	18.5163	25.1191	4.12475	9.2359	7.44357	12.2882	14.0578	11.8575	16.9218	0.375629	0.901899	0.443253	0.308616	1.25163	0.904537	0.111267	0.201313
500	4.8096	11.5031	14.0321	13.9323	4.62741	7.99873	6.90621	6.04409	16.5005	10.1786	8.32894	7.5252	6.19139	9.596				22.9139	18.722	16.4767	9.55808	3.14038	1.95102	4.93917	6.65395	18.5437	23.2273	4.3632	9.28594	7.60619	12.1872	14.2111	12.0962	17.3401	1.31631	0.202519	1.07382	1.06274	1.04076	1.30663	0.00876912	0.755745
1000	5.23385	10.6047	15.1146	14.2522	3.45899	7.91318	6.41942	6.06669	16.3904	11.384	8.01765	7.29819	6.49312	10.0053				22.665	18.9379	16.9637	10.4035	3.43597	1.29374	6.44057	6.66999	19.4423	24.159	5.00521	8.42004	7.30098	12.7384	14.0683	13.0165	16.0093	0.431978	1.39208	1.07217	0.103556	1.06558	0.678385	0.401214	1.47458

## Sheet: 5G Hold
	KCNG4																	PCP2																	CAMK2
200	0.986154	1.34284	1.34665	0.882702	1.48031	0.568061	1.10347	1.15969	0.170801	0.390921	0.261592	0.031965	0.627967	1.62181				4.50201	3.62467	2.66833	0.267146	0.192614	0.00666238	0.164686	0.427906	3.90463	6.8243	0.427781	1.52194	1.25037	0.263466	1.68181	1.68479	4.37487	0.112043	0.0133191	0.0733668	0.239084	0.56366	0.508356	0.332474	1.82958
500	0.0992127	0.648721	0.884592	0.710252	0.24807	0.0834053	0.0929746	0.133213	0.519199	0.432014	0.396921	0.277719	0.369062	0.801235				3.06892	2.40446	2.1684	0.820618	0.234282	0.216535	0.300471	0.422744	2.7001	4.65696	0.415231	1.88441	0.258438	0.904021	1.55421	1.69366	2.56444	0.00606858	0.1171	0.0926515	0.251948	0.0936015	0.107736	0.000698968	0.518602
1000	0.0815784	0.604276	0.58051	0.51506	0.0126476	0.198631	0.0998202	0.0824896	0.322974	0.215508	0.407075	0.0512635	0.212772	0.351613				1.73132	1.71441	1.39802	0.565162	0.186947	0.104253	0.285035	0.255172	1.96555	2.57627	0.483263	1.11521	0.293099	0.627967	0.934901	1.35247	1.72261	0.0520721	0.111283	0.00746	0.126514	0.057123	0.152847	0.082502	0.0259744

## Sheet: 5G Release
	KCNG4																	PCP2																	CAMK2
200	4.66114	9.40758	11.0853	11.7742	1.69634	6.20656	2.87089	0.435453	13.6521	9.27055	7.26987	5.35664	4.11245	7.89431				17.2467	13.8483	12.2447	7.42996	3.02313	1.40723	4.78045	5.43874	14.8032	19.9042	2.94223	6.50726	4.62069	8.54762	9.7838	8.75904	13.077	0.369339	0.831949	0.547285	0.326063	1.30875	0.0645983	0.330553	0.951003
500	3.09047	9.84948	11.3678	12.2716	2.66415	5.86532	4.60944	4.24753	13.5394	8.68853	7.71445	5.84392	3.9282	9.28535				17.604	14.6406	13.0257	7.6118	2.15188	1.23548	4.63889	5.39794	14.2453	23.0876	4.3915	6.96405	6.11331	7.92489	10.2768	9.60848	11.8847	0.433876	0.623771	0.626747	0.101906	0.450004	0.344521	0.0875075	0.482826
1000	3.74125	8.33472	11.9525	11.761	1.1901	6.33136	2.94527	4.42474	12.3462	8.9928	8.54454	5.17338	3.41419	7.88384				16.2163	14.9712	11.9729	7.78895	2.6926	0.724229	4.45482	5.59945	13.7452	22.1216	4.66473	7.00806	5.39119	8.56418	8.43591	10.0604	10.6643	0.0660909	0.433703	0.0614278	0.181942	0.291887	0.410572	0.27882	0.717222

## Sheet: 5G Recover
	KCNG4																	PCP2																	CAMK2
200	0.0221306	0.107921	0.247656	0.00297516	0.0440676	0.00481719	0.0344613	0.10003	0.034676	0.07551	0.0186621	0.00586889	0.0430764	0.0786619				0.594122	0.423211	0.37891	0.159154	0.014675	0.0631658	0.0549077	0.00929688	0.392485	0.544364	0.107113	0.118448	0.00792756	0.255571	0.211438	0.087983	0.359741	0.059122	0.0163572	0.0701342	0.2091	0.0244372	0.0951944	0.033989	0.521619
500	0.0645457	0.117205	0.187922	0.0604103	0.0243249	0.0190736	0.026127	0.052243	0.0950449	0.00038776	0.0355835	0.0733618	0.141086	0.233386				0.936067	0.688082	0.772264	0.278875	0.0199907	0.0334936	0.00931106	0.114548	1.19425	1.01188	0.178653	0.345048	0.0264106	0.413347	0.522737	0.392565	0.581046	0.0349302	0.0255295	0.0582847	0.147562	0.0610409	0.0161158	0.0294359	1.03505
1000	2.58798e-05	0.113628	0.493039	0.152269	0.0446548	0.070767	0.0054301	0.084287	0.239255	0.143535	0.0868176	0.0127621	0.154619	0.146936				1.2716	0.701904	1.06123	0.296365	0.0310656	0.00663094	0.0404664	0.232535	1.70544	1.75088	0.102849	0.524314	0.0646761	0.567887	0.66419	0.607956	0.918003	0.0830655	0.109736	0.108852	0.0146176	0.155762	0.078897	0.03135	1.01179

## Sheet: 5H Drive
	KCNG4																	PCP2																	CAMK2
200	0.50213	0.925346	1.25691	1.13577	0.363905	0.628863	0.46666	0.45569	1.31972	0.855629	0.749983	0.574549	0.464044	0.785193				1.82706	1.49088	1.35886	1.15256	0.967711	1.37948	0.814657	0.265434	0.155926	0.44545	0.510353	1.49519	2.10807	0.354437	0.767799	0.58689	0.982208	0.0314249	0.0780503	0.0537866	0.0718472	0.102853	0.0717009	0.0175897	0.0405064
500	0.375456	0.925818	1.13603	1.1098	0.368767	0.656065	0.564079	0.478202	1.31788	0.819799	0.670432	0.596195	0.502168	0.774218				1.88265	1.53586	1.36805	1.15791	0.964199	1.4317	0.767419	0.240993	0.161773	0.411331	0.518885	1.49989	1.96597	0.350051	0.763073	0.594211	0.981903	0.114793	0.0382765	0.0842665	0.0906238	0.083022	0.106634	0.104211	0.101782
1000	0.411167	0.84899	1.23328	1.15585	0.282397	0.634019	0.507526	0.476626	1.31941	0.914893	0.639728	0.583463	0.524552	0.805984				1.85572	1.55767	1.40201	1.15834	1.05757	1.30879	0.838554	0.283887	0.114596	0.499833	0.545474	1.59623	2.02977	0.389467	0.700848	0.576879	1.01971	0.0422157	0.118145	0.0862092	0.106704	0.0870817	0.0718704	0.0350156	0.292939

## Sheet: 5H Hold
	KCNG4																	PCP2																	CAMK2
200	0.137741	0.19044	0.154394	0.115202	0.123379	0.0697615	0.0907216	0.141562	0.141878	0.12813	0.0378083	0.0683607	0.0768524	0.179068				0.4898	0.393013	0.290732	0.188364	0.20765	0.43653	0.108801	0.0405917	0.0313575	0.0691076	0.0696235	0.427052	0.696275	0.0805184	0.177353	0.116409	0.141255	0.0495545	0.0285046	0.0558873	0.0409477	0.0699366	0.0429883	0.0401305	0.160559
500	0.255488	0.393622	0.440502	0.326013	0.212395	0.240991	0.219484	0.217629	0.462606	0.326216	0.249378	0.230628	0.388848	0.420687				1.30131	1.01586	0.892848	0.612766	0.684164	1.07246	0.349845	0.158775	0.18688	0.17425	0.222439	1.07815	1.92768	0.329483	0.704699	0.360529	0.421854	0.19571	0.198631	0.198226	0.4123	0.182149	0.0555326	0.212175	0.621283
1000	0.546515	0.777911	0.722853	0.676948	0.561513	0.538585	0.547833	0.666856	0.904993	0.419478	0.529891	0.555557	0.573551	0.677017				1.83317	1.79693	1.37935	1.08045	1.28046	1.7359	0.770857	0.464829	0.526077	0.468483	0.399985	1.97288	2.7871	0.806016	1.49129	0.524542	0.704507	0.374329	0.521847	0.351132	0.750547	0.319182	0.208594	0.305899	1.1676

## Sheet: 5H Release
	KCNG4																	PCP2																	CAMK2
200	0.421398	0.763191	0.930558	0.970362	0.2937	0.514015	0.4255	0.376543	1.10557	0.7658	0.591787	0.442994	0.342772	0.646416				1.3907	1.14899	1.00989	0.795954	0.717452	1.06877	0.61666	0.244433	0.11487	0.406314	0.446992	1.19685	1.63688	0.266128	0.54756	0.374529	0.695545	0.0350455	0.0599712	0.0493197	0.0883918	0.128471	0.0164596	0.0519668	0.103326
500	0.285637	0.802269	0.964906	1.01125	0.219043	0.493961	0.382293	0.351641	1.11562	0.717136	0.632644	0.473172	0.338211	0.76058				1.45942	1.23672	1.08855	0.845999	0.805585	0.994387	0.634328	0.183862	0.0898401	0.386141	0.443525	1.18325	1.92471	0.373722	0.600819	0.502383	0.664845	0.0521191	0.0490353	0.0535153	0.0772691	0.0658049	0.0295396	0.0464982	0.106615
1000	0.314509	0.671309	1.00417	0.992066	0.176972	0.531871	0.30907	0.352459	1.02603	0.745727	0.693149	0.416716	0.284125	0.649923				1.33488	1.26219	0.998914	0.713594	0.830084	0.911289	0.633714	0.211865	0.0636639	0.37568	0.470694	1.1319	1.81353	0.367454	0.60464	0.460571	0.719669	0.0159581	0.0490879	0.063116	0.0355863	0.0393376	0.0355612	0.0262847	0.0735682

## Sheet: 5H Recover
	KCNG4																	PCP2																	CAMK2
200	0.575367	0.545503	0.706215	0.486964	0.480992	0.196332	0.473743	0.313639	0.521769	0.412525	0.319057	0.395857	0.661755	0.481887				0.810324	0.670751	0.672482	0.701271	0.461493	0.668568	0.408627	0.208443	0.423223	0.302847	0.3416	0.950734	1.17369	1.05696	0.604553	0.415459	0.60179	0.313328	0.251677	0.323607	0.820638	0.321753	0.409581	0.245103	0.937048
500	0.332261	0.51919	0.488049	0.516449	0.297877	0.346152	0.40926	0.459173	0.50261	0.446174	0.475398	0.41936	0.747331	0.446648				1.17016	0.94151	0.996315	0.958891	0.595437	1.0298	0.531164	0.39317	0.434661	0.357246	0.451065	1.47353	1.54766	0.873265	0.891233	0.483819	0.672508	0.449353	0.325341	0.377156	0.648028	0.435333	0.395571	0.574984	1.28705
1000	0.400142	0.59844	0.806915	0.628142	0.202448	0.427986	0.185167	0.557288	0.568155	0.604856	0.563631	0.55468	0.741204	0.438427				1.66888	0.916464	1.19156	1.05253	0.838473	1.23312	0.590502	0.342567	0.599097	0.445443	0.40775	1.91339	2.23084	1.03242	1.14588	0.46301	0.755171	0.459955	0.475411	0.298357	0.493374	0.527051	0.26959	0.19452	1.40083

[truncated: 4 more sheets: 1F firing rate, 1F CV2, 1H Spike count, 1H Time to first spike]
